# Supplementary material for: GRPEL2 Knockdown Exerts Redox Regulation in Glioblastoma
Source: Int J Mol Sci. 2021 Nov 24;22(23):12705. doi: 10.3390/ijms222312705 (PMC8657957; doi:10.3390/ijms222312705)
Supplement: Supplementary file 1 [file ijms-22-12705-s001.zip]

Archive with 1 entries (1 files):
- ijms-1442421 - supplementary-for publish.pdf
